# Supplementary material for: VdPT1 Encoding a Neutral Trehalase of Verticillium dahliae Is Required for Growth and Virulence of the Pathogen
Source: Int J Mol Sci. 2023 Dec 25;25(1):294. doi: 10.3390/ijms25010294 (PMC10778863; doi:10.3390/ijms25010294)
Supplement: Supplementary file 1 [file ijms-25-00294-s001.zip]

Archive with 2 entries (2 files):
- Supplement Figure S1-S4.pdf
- Supplement Table S1.xlsx
